# Supplementary material for: The Impact of COVID-19 on Nursing Homes: Study Design and Population Description
Source: Int J Environ Res Public Health. 2022 Dec 10;19(24):16629. doi: 10.3390/ijerph192416629 (PMC9779101; doi:10.3390/ijerph192416629)
Supplement: Supplementary file 1 [file ijerph-19-16629-s001.zip]

Archive with 2 entries (2 files):
- Supplemenraet Table S1.pdf
- Supplemenraet Table S2.pdf
